# Supplementary material for: Solubility and Solvation Properties of Pharmaceutically Active Ionic Liquid Benzocainium Ibuprofenate in Natural Deep Eutectic Solvent Menthol–Lauric Acid
Source: Molecules. 2023 Jul 28;28(15):5723. doi: 10.3390/molecules28155723 (PMC10420925; doi:10.3390/molecules28155723)
Supplement: Supplementary file 1 [file molecules-28-05723-s001.zip]

Archive with 1 entries (1 files):
- molecules-2511389-supplementary.pdf
